# Supplementary material for: Second-Generation Jak2 Inhibitors for Advanced Prostate Cancer: Are We Ready for Clinical Development?
Source: Cancers (Basel). 2021 Oct 17;13(20):5204. doi: 10.3390/cancers13205204 (PMC8533841; doi:10.3390/cancers13205204)
Supplement: Supplementary file 1 [file cancers-13-05204-s001.zip]

Archive with 1 entries (1 files):
- cancers-1395550-supplementary.pdf
